# Supplementary material for: Genomic traits of Klebsiella oxytoca DSM 29614, an uncommon metal-nanoparticle producer strain isolated from acid mine drainages
Source: BMC Microbiol. 2018 Nov 27;18:198. doi: 10.1186/s12866-018-1330-5 (PMC6258164; doi:10.1186/s12866-018-1330-5)
Supplement: Supplementary file 1 — Table S1. List of genomes of K. oxytoca strains used for comparative genomics. (XLSX 10 kb) [file 12866_2018_1330_MOESM1_ESM.xlsx]

## Sheet: Foglio1
Table S1. List of genomes of K. oxytoca strain used for comparative genomics
GCA 000247855.1 Kleb oxyt 10-5243 V1
GCA 000247875.1 Kleb oxyt 10-5245 V1
GCA 000252915.3 Ko11492-1 1.0
GCA 000269585.1 PB Kleb oxyt 10-5248 V1
GCA 000492815.1 Kleb oxyt MGH 42 V1
GCA 000492955.1 Kleb oxyt MGH 28 V1
GCA 000507385.1 ASM50738v1
GCA 000527215.1 KoxKA2v1.0
GCA 000527235.1 KoxOK1v1.0
GCA 000607265.1 Kleb oxyt G54 V1
GCA 000714655.1 ASM71465v1
GCA 001022115.1 ASM102211v1
GCA 001022195.1 ASM102219v1
GCA 001022295.1 ASM102229v1
GCA 001030705.1 Kleb oxyt CHS143 V1
GCA 001030715.1 Kleb oxyt CHS153 V1
GCA 001030745.1 Kleb oxyt CHS222 V1
GCA 001030775.1 Kleb oxyt MGH88 V1
GCA 001052235.1 ASM105223v1
GCA 001052475.1 ASM105247v1
GCA 001052795.1 ASM105279v1
GCA 001053715.1 ASM105371v1
GCA 001054575.1 ASM105457v1
GCA 001054935.1 ASM105493v1
GCA 001055635.1 ASM105563v1
GCA 001057405.1 ASM105740v1
GCA 001063775.1 ASM106377v1
GCA 001065715.1 ASM106571v1
GCA 001078175.1 Kleb oxyt 09-7231 V1
GCA 001078195.1 Kleb oxyt 10-5244 V1
GCA 001078235.1 Kleb oxyt 10-5248 V1
GCA 001078255.1 Kleb oxyt 10-5249 V1
GCA 001548355.1 ASM154835v1
GCA 001594375.1 ASM159437v1
GCA 001598695.1 ASM159869v1
GCA 900083565.1 12082 4 84
GCA 900083575.1 12045 6 1
GCA 900083585.1 12045 6 24
GCA 900083595.1 12045 6 57
GCA 900083605.1 11983 8 48
GCA 900083615.1 11983 8 91
GCA 900083625.1 11983 8 83
GCA 900083635.1 12082 2 19
GCA 900083645.1 12082 5 20
GCA 900083655.1 11983 8 52
GCA 900083665.1 12045 6 21
GCA 900083675.1 12045 6 65
GCA 900083685.1 12045 6 41
GCA 900083695.1 12045 6 61
GCA 900083705.1 12045 6 72
GCA 900083715.1 12045 6 80
GCA 900083725.1 12045 6 46
GCA 900083735.1 12045 5 89
GCA 900083745.1 11983 8 86
GCA 900083755.1 12082 2 12
GCA 900083765.1 12045 6 56
GCA 900083785.1 12045 6 48
GCA 900083795.1 12045 7 49
GCA 900083805.1 11983 8 73
GCA 900083815.1 11983 8 93
GCA 900083825.1 11983 8 7
GCA 900083835.1 12045 7 3
GCA 900083845.1 12045 7 95
GCA 900083855.1 12045 6 35
GCA 900083865.1 12082 4 71
GCA 900083875.1 11983 8 42
GCA 900083885.1 12045 6 23
GCA 900083895.1 12045 6 44
GCA 900083905.1 12045 5 88
GCA 900083915.1 11983 8 30
GCA 900083925.1 12045 7 1
GCA 900083935.1 11983 8 79
GCA 900083945.1 12045 6 10
GCA 900083955.1 12045 7 17
GCA 900083965.1 12045 6 81
GCA 900083975.1 12045 6 58
GCA 900083985.1 12045 6 90
GCA 900083995.1 12045 6 74
GCA 900084005.1 11983 8 35
GCA 900084015.1 12082 2 4
GCA 900084025.1 11983 8 41
GCA 900084035.1 12082 5 21
GCA 900084045.1 12082 5 29
GCA 900084685.1 12045 5 93
GCA 900085055.1 12045 6 71
