# Supplementary material for: Genomic traits of Klebsiella oxytoca DSM 29614, an uncommon metal-nanoparticle producer strain isolated from acid mine drainages
Source: BMC Microbiol. 2018 Nov 27;18:198. doi: 10.1186/s12866-018-1330-5 (PMC6258164; doi:10.1186/s12866-018-1330-5)
Supplement: Supplementary file 2 — Table S2. List of differentially abundant proteins in DSM 29614 strain used for protein functional enrichment analysis. (XLSX 17 kb) [file 12866_2018_1330_MOESM2_ESM.xlsx]

## Sheet: Foglio1
Table S2. List of differentially abundant proteins in DSM 29614 strain used for protein functional enrichment analysis
Spot	NCBI Id	BioCyc Id	Locus Tag	Protein name	Acronym	Relative fold changeb	Relative fold changeb
						(anaerobic Vs aerobic growth in FeC)	(anaerobic growth in FeC Vs NaC)
50	EHS87957.1	GMIZ-5449	HMPREF9687_05348	DNA-binding protein HU-alpha	HU-2	1	-2.3
86	EHS87977.1	GMIZ-5469	HMPREF9687_05368	Ribosomal protein L1	RPL1	-2	-2.2
87	EHS87977.1	GMIZ-5469	HMPREF9687_05368	Ribosomal protein L1	RPL1	-1.7	-2.1
61	EHS88177.1	GMIZ-5401	HMPREF9687_05305	Maltose ABC transporter periplasmic protein	MBP	-7	-14
68	EHS88736.1	GMIZ-5189	HMPREF9687_05098	Adenosine-3'(2'),5'-bisphosphate nucleotidase	CysQ	1	-2.1
2	EHS88788.1	GMIZ-5245	HMPREF9687_05150	Fumarate reductase flavoprotein subunit	FrdA	2.1	2.6
79	EHS88808.1	GMIZ-5265	HMPREF9687_05170	Chaperonin	CHA10	1	-3.2
37	EHS89106.1	GMIZ-4921	HMPREF9687_04838	Aerobic respiration control protein ArcA	ARCA	1.9	1
69	EHS89130.1	GMIZ-4945	HMPREF9687_04862	Osmotically-inducible protein Y	OSMY	-3	-3.7
40	EHS89396.1	GMIZ-4748	HMPREF9687_04665	3-Methyl-2-oxobutanoate hydroxymethyltransferase	PanB	1	-2.5
28	EHS89427.1	GMIZ-4779	HMPREF9687_04696	Pyruvate dehydrogenase subunit E1	PDH	2.4	1
85	EHS89496.1	GMIZ-4848	HMPREF9687_04765	Peptidyl-prolyl cis-trans isomerase SurA	SurA	-2.1	-2.3
65	EHS89507.1	GMIZ-4859	HMPREF9687_04776	Carbamoyl phosphate synthase small subunit	CPSase	-2	-3.3
15	EHS89510.1	GMIZ-4862	HMPREF9687_04779	Citrate lyase, alpha subunit	CitF	8.7	9
16	EHS89510.1	GMIZ-4862	HMPREF9687_04779	Citrate lyase, alpha subunit	CitF	14.1	11
14	EHS89511.1	GMIZ-4863	HMPREF9687_04780	Citrate lyase beta subunit	CitE	1.9	1
26	EHS89511.1	GMIZ-4863	HMPREF9687_04780	Citrate lyase beta subunit	CitE	4.9	1
36	EHS89511.1	GMIZ-4863	HMPREF9687_04780	Citrate lyase beta subunit	CitE	3	2.4
3	EHS89784.1	GMIZ-4560	HMPREF9687_04484	Ketol-acid reductoisomerase	IlvC	2.3	2.2
73	EHS89972.1	GMIZ-4497	HMPREF9687_04429	Superoxide dismutase [Mn]	MnSOD	1	-2.6
74	EHS89972.1	GMIZ-4497	HMPREF9687_04429	Superoxide dismutase [Mn]	MnSOD	-2.8	-6.3
75	EHS89972.1	GMIZ-4497	HMPREF9687_04429	Superoxide dismutase [Mn]	MnSOD	-2	-4.5
46	EHS90214.1	GMIZ-4275	HMPREF9687_04211	Triosephosphate isomerase	TIM	1.6	1.5
52	EHS90343.1	GMIZ-4405	HMPREF9687_04340	ATP synthase subunit beta	ATPb	2.5	2.2
82	EHS91501.1	GMIZ-3988	HMPREF9687_03925	Elongation factor G	EF-G	1.8	1.9
34	EHS91588.1	GMIZ-4075	HMPREF9687_04012	Leucine ABC transporter subunit substrate-binding protein LivK	LivK	3	3.5
80	EHS91906.1	GMIZ-3888	HMPREF9687_03832	Ribosomal protein L13	RPL13	1	-3.9
24	EHS91913.1	GMIZ-3895	HMPREF9687_03839	Oxaloacetate decarboxylase alpha chain	OadA	10.4	8.7
25	EHS91913.1	GMIZ-3895	HMPREF9687_03839	Oxaloacetate decarboxylase alpha chain	OadA	3.7	2.8
81	EHS91913.1	GMIZ-3895	HMPREF9687_03839	Oxaloacetate decarboxylase alpha chain	OadA	4	2.4
22	EHS91920.1	GMIZ-3902	HMPREF9687_03846	Malate dehydrogenase	MDH	-3.1	-2.7
23	EHS91920.1	GMIZ-3902	HMPREF9687_03846	Malate dehydrogenase	MDH	-1.9	-2.7
4	EHS92995.1	GMIZ-3560	HMPREF9687_03508	D-3-phosphoglycerate dehydrogenase	PHGDH	1	-2.7
66	EHS94005.1	GMIZ-2988	HMPREF9687_02945	Nucleoside diphosphate kinase	NdK	-2.6	-4.2
67	EHS94005.1	GMIZ-2988	HMPREF9687_02945	Nucleoside diphosphate kinase	NdKs	-1.8	-4.1
78	EHS94065.1	GMIZ-3048	HMPREF9687_03005	Autonomous glycyl radical cofactor	GrcA	-1.9	1
18	EHS94896.1	GMIZ-2710	HMPREF9687_02674	Hypothetical protein (tricarboxylic transport)	TctC	-6.5	-5
48	EHS94896.1	GMIZ-2710	HMPREF9687_02674	Hypothetical protein (tricarboxylic transport)	TctC	-4.1	-8
71	EHS94896.1	GMIZ-2710	HMPREF9687_02674	Hypothetical protein (tricarboxylic transport)	TctC	-10	-6.2
12	EHS94935.1	GMIZ-2749	HMPREF9687_02713	Acetate kinase A/propionate kinase 2	ACK	4.1	1.7
27	EHS94936.1	GMIZ-2750	HMPREF9687_02714	Phosphotrans-acetylase	PTA	3.6	2.7
19	EHS95070.1	GMIZ-2891	HMPREF9687_02848	Glucose-specific phosphotransferase enzyme IIA component	EIIAGlc	-1.9	-1.7
20	EHS95070.1	GMIZ-2891	HMPREF9687_02848	Glucose-specific phosphotransferase enzyme IIA component	EIIAGlc	-1.5	-1.4
8	EHS95710.1	GMIZ-2059	HMPREF9687_02034	Major outer membrane lipoprotein 1	Lpp	1	3.4
9	EHS95710.1	GMIZ-2059	HMPREF9687_02034	Major outer membrane lipoprotein 1	Lpp	1	3.4
10	EHS95710.1	GMIZ-2059	HMPREF9687_02034	Major outer membrane lipoprotein 1	Lpp	1	1.7
38	EHS95977.1	GMIZ-2328	HMPREF9687_02301	Pyruvate kinase	PK	1.9	1.9
56	EHS96266.1	GMIZ-2625	HMPREF9687_02590	D-galactose-binding periplasmic protein	MGLB	-2.6	-2.5
42	EHS97761.1	GMIZ-1902	HMPREF9687_01880	Fumarate hydratase class II	FH	1	-2.7
76	EHS97806.1	GMIZ-1947	HMPREF9687_01925	Superoxide dismutase [Fe]	FeSOD	1	3.1
47	EHS98716.1	GMIZ-1356	HMPREF9687_01334	Universal stress protein F	USF	-1.5	1
89	EHS99207.1	GMIZ-1030	HMPREF9687_01009	Isochorismatase hydrolase		-1.6	1
21	EHS99340.1	GMIZ-1164	HMPREF9687_01142	Glyceraldehyde-3-phosphate dehydrogenase	GAPDH	2.2	1.5
1	EHS99362.1	GMIZ-1186	HMPREF9687_01164	NADP-specific glutamate dehydrogenase	GLDH	1	2.6
45	EHS99405.1	GMIZ-1229	HMPREF9687_01207	Outer membrane protein W	OmpW	-4	1
11	EHS99467.1	GMIZ-1291	HMPREF9687_01269	Thiol peroxidase	TPX	1	-1.9
29	EHT00513.1	GMIZ-862	HMPREF9687_00844	Pyruvate formate lyase	PFL	2.7	12.4
30	EHT00513.1	GMIZ-862	HMPREF9687_00844	Pyruvate formate lyase	PFL	2.1	15.4
31	EHT00513.1	GMIZ-862	HMPREF9687_00844	Pyruvate formate lyase	PFL	2.9	12.1
32	EHT00513.1	GMIZ-862	HMPREF9687_00844	Pyruvate formate lyase	PFL	2.7	12.4
35	EHT00513.1	GMIZ-862	HMPREF9687_00844	Pyruvate formate lyase	PFL	2.3	3.4
13	EHT00558.1	GMIZ-907	HMPREF9687_00889	Outer membrane protein A	OmpA	2.7	1
39	EHT00558.1	GMIZ-907	HMPREF9687_00889	Outer membrane protein A	OmpA	1	-1.6
43	EHT00558.1	GMIZ-907	HMPREF9687_00889	Outer membrane protein A	OmpA	1	-1.5
44	EHT00558.1	GMIZ-907	HMPREF9687_00889	Outer membrane protein A	OmpA	1	-1.6
62	EHT00558.1	GMIZ-907	HMPREF9687_00889	Outer membrane protein A	OmpA	1	-2.3
63	EHT00558.1	GMIZ-907	HMPREF9687_00889	Outer membrane protein A	OmpA	1	-3.1
64	EHT00558.1	GMIZ-907	HMPREF9687_00889	Outer membrane protein A	OmpA	1	-5
88	EHT00558.1	GMIZ-907	HMPREF9687_00889	Outer membrane protein A	OmpA	1	-3.7
53	EHT01023.1	GMIZ-816	HMPREF9687_00798	ABC transporter arginine-binding protein 1	ArtJ	4.9	7.4
58	EHT01215.1	GMIZ-759	HMPREF9687_00741	Glutamine-binding periplasmic protein	GlnH	-1.9	-2.4
59	EHT01215.1	GMIZ-759	HMPREF9687_00741	Glutamine-binding periplasmic protein	GlnH	-3.1	-6.2
60	EHT01215.1	GMIZ-759	HMPREF9687_00741	Glutamine-binding periplasmic protein	GlnH	-2.3	-3.8
51	EHT01217.1	GMIZ-761	HMPREF9687_00743	DNA protection during starvation protein	DPS	-1.5	1
49	EHT01763.1	GMIZ-196	HMPREF9687_00191	6,7-Dimethyl-8-ribityllumazine synthase	RibH	1	-2
5	EHT01829.1	GMIZ-262	HMPREF9687_00257	Nitrogen regulatory protein P-II 2	GlnK	-3.2	-8.7
6	EHT01829.1	GMIZ-262	HMPREF9687_00257	Nitrogen regulatory protein P-II 2	GlnK	1	-2.7
7	EHT01829.1	GMIZ-262	HMPREF9687_00257	Nitrogen regulatory protein P-II 2	GlnK	1	-2.2
72	EHT02111.1	GMIZ-545	HMPREF9687_00539	Alkyl hydroperoxide reductase subunit C	AHPC	-2.3	1
57	EHT02143.1	GMIZ-577	HMPREF9687_00571	Glutamate and aspartate transporter subunit	DEBP	-7.7	-6.7
17	EHT02200.1	GMIZ-641	HMPREF9687_00628	Hypothetical protein HMPREF9694_04828 (dihydrolipoyllysine-residue succinyltransferase, E2 component)	SucB	-2.8	-3.6
33	EHT02201.1	GMIZ-642	HMPREF9687_00629	Succinyl-CoA synthetase subunit beta	B-SCS	-1.8	1
41	EHT02202.1	GMIZ-643	HMPREF9687_00629	Succinyl-CoA synthetase subunit alpha	A-SCS	-3.9	1
