# Supplementary material for: Genomic traits of Klebsiella oxytoca DSM 29614, an uncommon metal-nanoparticle producer strain isolated from acid mine drainages
Source: BMC Microbiol. 2018 Nov 27;18:198. doi: 10.1186/s12866-018-1330-5 (PMC6258164; doi:10.1186/s12866-018-1330-5)
Supplement: Supplementary file 3 — Table S3. List of metal resistance genes identified in the DSM 29614 strain genome. (XLSX 48 kb) [file 12866_2018_1330_MOESM3_ESM.xlsx]

## Sheet: Foglio1
Table S3. List of metal resistance genes identified in the DSM 29614 strain genome
K. oxytoca protein ID	identity %	e-value	Accession	BacMet_ID	Gene_name	Organism	Compound	Description
WP_024360372.1	30.73	1e-15	D5AQ60	BAC0612	perO	Rhodobacter capsulatus	Molybdenum (Mo), Tungsten (W), Vanadium (V)	PerO is involved in molybdate uptake. In addition to importing molybdate, PerO probably importssulfate, tungstate, and vanadate.
WP_024360376.1	41.55	6e-25	Q58AJ7	BAC0299	pbrB/pbrC	Ralstonia metallidurans (strain CH34/ATCC 43123/DSM 2839)	Lead (Pb)	Lipoprotein signal peptidase 3 (pbrB); a predicted integral membrane protein and a putative signal peptidase (involved in efflux); part of the lead resistance determinant pbr operon (pbrABCD) which combines functions involved in uptake, efflux, and accumulation of Pb(II)
WP_004128758.1	55.21	0	P0A5B9	BAC0133	dnaK	Mycobacterium tuberculosis	Copper (Cu)	Chaperone protein DnaK
WP_004132273.1	80.62	2e-178	P0ACI0	BAC0334	robA	Escherichia coli O157:H7	Silver (Ag), Mercury (Hg), Cadmium (Cd), Cyclohexane [class: Cycloalkane], Pentane [class: Alkane], n-hexane [class: Alkane], Diphenyl Ether [class: Phenyl]	Right origin-binding protein RobA; Organic solvent tolerance by robA is dependent on soxRS; Rob acts as a transcriptional activator. It can confer resistance to antibiotics such as tetracycline, chloramphenicol, phosphomycin, kanamycin, novomycin etc.
WP_049131478.1	87.69	0	P36640	BAC0642	mgtA	Salmonella typhimurium (strain LT2 / SGSC1412 / ATCC 700720)	Cobalt (Co), Magnesium (Mg)	Mediates magnesium influx to the cytosol.
WP_004109254.1	90.2	4e-56	P69488	BAC0113	cutA	Escherichia coli (strain K12)	Copper (Cu)	Divalent-cation tolerance protein CutA; Involved in resistance toward heavy metals
WP_082236837.1	64.52	0	D5AU53	BAC0570	actP	Rhodobacter capsulatus B100	Tellurium (Te)	Acetate Permease (ActP) is responsible for tellurite uptake and resistance in cells of the facultative phototroph Rhodobacter capsulatus.
WP_004097813.1	85.98	2e-65	P0A9E2	BAC0371	soxS	Escherichia coli (strain K12)	Zinc (Zn), Cyclohexane [class: Cycloalkane]	Regulatory protein SoxS; Increases the Zn uptake system znuACB; Transcriptional activator of the superoxide response regulon of E.coli that includes at least 10 genes such as sodA, nfo, zwf and micF. Binds the DNA sequence 5'-GCACN7CAA-3'. It also facilitates the subsequent binding of RNA polymerase to the micF and the nfo promoters.
WP_004137565.1	87.13	2e-111	P0AC51	BAC0470	zur/yjbK	Escherichia coli (strain K12)	Zinc (Zn)	Zinc uptake regulation protein zur; Acts as a negative controlling element, employing Zn2+ as a cofactor to bind the operator of the repressed genes (znuACB). Zinc uptake regulation protein.
WP_082236852.1	36.85	1e-84	Q2VGB1	BAC0022	aioR/aoxR	Rhizobium radiobacter (Agrobacterium tumefaciens) (Agrobacterium radiobacter)	Arsenic (As)	Transcriptional regulator. Part of a two-component As(III) responsive system (AioSR)
	36.94	8e-15	O25918	BAC0095	crdR	Helicobacter pylori (strain ATCC 700392 / 26695) (Campylobacter pylori)	Copper (Cu)	Response regulator; part of two-component regulatory system crdR/crdS
	83.33	0	P14375	BAC0467	zraR/hydH	Escherichia coli (strain K12)	Zinc (Zn)	Transcriptional regulatory protein ZraR; Member of the two-component regulatory system ZraS/ZraR. When activated by ZraS it acts in conjunction with sigma-54 to regulate the Expression of zraP. Positively autoregulates the Expression of the zraSR operon.
WP_082236853.1	30.89	2e-15	Q2VGB2	BAC0023	aioS/aoxS	Rhizobium radiobacter (Agrobacterium tumefaciens) (Agrobacterium radiobacter)	Arsenic (As)	Sensor histidine kinase; signal transduction protein
	37.5	1e-39	Q1D6V7	BAC0091	corS	Myxococcus xanthus (strain DK 1622)	Copper (Cu)	Sensor histidine kinase CorS; corSR copper-responsive two component system that induces carotenoid production. It also regulates three multicopper oxidases: cuoA, cuoB, cuoC, and two P-type ATPases: copA and copB.
	63.09	0	P14377	BAC0468	zraS/hydG	Escherichia coli (strain K12)	Zinc (Zn), Lead (Pb)	Sensor protein ZraS; Member of the two-component regulatory system ZraS/ZraR. Functions as a membrane-associated protein kinase that phosphorylates ZraR in response to high concentrations of zinc or lead in the medium.
WP_024360694.1	60.26	8e-53	Q9L9I0	BAC0466	zraP	Salmonella typhimurium (strain LT2/SGSC1412/ATCC 700720)Â	Zinc (Zn)	Zinc resistance-associated protein ZraP; Undergoes a specific Zn++ induced cleavage to release a carboxy-terminal Zn++ binding region; located in periplasm; Binds zinc. Could be an important component of the zinc-balancing mechanism; located in periplasm
WP_004118649.1	84.62	8e-79	Q9Z4N3	BAC0344	silE	Salmonella typhimurium	Silver (Ag)	Component of the sil cation-efflux system that confers resistance to silver; it also can participate in resistance to Ag+ individually
WP_004118652.1	39.93	3e-65	Q02541	BAC0537	copS	Pseudomonas syringae	Copper (Cu)	Sensor protein CopS. Member of the two-component regulatory system CopS/CopR. Involved in the activation of copper resistance gene operon copABCD. Specifically recognizes or transduces a signal only in response to copper. This would lead to phosphorylation of CopR in the cytoplasm. CopS/CopR may also regulate chromosomally encoded genes. May also be involved in basic copper metabolism.
	56.88	0	P77485	BAC0112	cusS	Escherichia coli (strain K12)	Copper (Cu), Silver (Ag)	Sensor kinase CusS; Member of the two-component regulatory system CusS/CusR. Copper ion sensor. Could also be a silver ion sensor. Activates CusR by phosphorylation; located in inner cell membrane
	92.73	0	Q9ZHD4	BAC0348	silS	Salmonella typhimurium	Silver (Ag)	silS encodes a membrane sensor kinase; Component of the sil cation-efflux system that confers resistance to silver. Probable member of a two-component regulatory system SilS/SilR. May activate SilR by phosphorylation
WP_004118655.1	61.95	2e-101	C6FFR4	BAC0638	copR	Pseudomonas fluorescens	Copper (Cu)	Member of the two-component regulatory system CopS/CopR. May also be involved in basic copper metabolism. Expression of copCD is regulated directly by the two-component response regulator CopR, which also regulates its own expression in Pseudomonas fluorescens.
	86.73	2e-145	P0ACZ8	BAC0111	cusR/ylcA	Escherichia coli (strain K12)	Copper (Cu), Silver (Ag)	Member of the two-component regulatory system CusS/CusR. Activates the Expression of cusCFBA and plasmid pRJ1004 gene pcoE in response to increasing levels of copper ions, and probably silver ions. Can also increase the basal-level Expression of copper resistance gene operon pcoABCD; located in cytoplasm
	37.12	3e-42	F7UKI5	BAC0288	nrsR	Synechocystis sp. (strain PCC 6803 / GT-S)	Nickel (Ni)	OmpR subfamily protein NrsR/RppA/Rre33
	92.54	3e-149	Q9ZHD3	BAC0347	silR	Salmonella typhimurium	Silver (Ag)	silR encodes an transcriptional regulator; Component of the sil cation-efflux system that confers resistance to silver. Probable member of a two-component regulatory system SilS/SilR.
WP_004118660.1	71.4	0	P77211	BAC0109	cusC/ylcB	Escherichia coli (strain K12)	Copper (Cu), Silver (Ag)	Part of a cation efflux system (CusA, CusB, CusC and CusF) that mediates resistance to copper and silver
	97.4	0	Q9ZHD2	BAC0343	silC	Salmonella typhimurium	Silver (Ag)	SilC is an outer membrane lipoprotein; Component of the sil cation-efflux system (silABC) that confers resistance to silver
	47.86	4e-29	P77214	BAC0110	cusF/cusX	Escherichia coli (strain K12)	Copper (Cu), Silver (Ag)	Cation efflux system periplasmic protein CusF; Part of a cation efflux system (CusA, CusB, CusC and CusF) that mediates resistance to copper and silver. Binds one copper per polypeptide ; located in Periplasm
	98.89	3e-61	Q9ZHD1	BAC0345	silF	Salmonella typhimurium	Silver (Ag)	Silver efflux system periplasmic chaperone; It is a small gene resides in between SilC and SilB of SilCFBA(ORF105)P operon; It carries Ag+ from its periplasmic site of release by SilP to the periplasmic uptake site of SilA, as part of the SilCBA complex
WP_001246153.1	67.57	0	P77239	BAC0108	cusB	Ralstonia metallidurans (strain CH34 / ATCC 43123 / DSM 2839)	Copper (Cu), Silver (Ag)	Part of a cation efflux system (CusA, CusB, CusC and CusF) that mediates resistance to copper and silver; Belongs to the membrane fusion protein (MFP) family
	98.37	0	Q9ZHD0	BAC0342	silB	Salmonella typhimurium	Silver (Ag)	SilB, a membrane fusion protein that brings together the inner and outer membranes of Gram-negative bacteria; Component of the sil cation-efflux system (silABC) that confers resistance to silver
	31.68	9e-08	Q1LCD7	BAC0460	zneB/hmxB	Ralstonia metallidurans (strain CH34 / ATCC 43123 / DSM 2839)	Zinc (Zn)	Membrane fusion protein (MFP-RND) heavy metal cation tricomponent efflux zneB
WP_049074546.1	35.55	3e-53	B0B0H8	BAC0542	cnrA	Bradyrhizobium sp. STM 2465	Cobalt (Co), Nickel (Ni)	Fragment of nccA-like protein
	86.78	0	P38054	BAC0107	cusA/ybdE	Escherichia coli (strain K12)	Copper (Cu), Silver (Ag)	Part of a cation efflux system (CusA, CusB, CusC and CusF) that mediates resistance to copper and silver; located in cell inner membrane; Belongs to the AcrB/AcrD/AcrF family
	30.73	1e-157	Q55935	BAC0286	nrsA	Synechocystis sp. (strain PCC 6803 / Kazusa)	Nickel (Ni)	Cation or drug efflux system protein nrsA
	98.76	0	Q9ZHC9	BAC0341	silA	Salmonella typhimurium	Silver (Ag)	SilA is a inner membrane chemiosmotic, cation/proton antiporter; Component of the sil cation-efflux system (silABC) that confers resistance to silver
WP_082238072.1	49.47	0	Q9X5X3	BAC0012	actP	Sinorhizobium medicae (strain WSM419) (Ensifer medicae)	Copper (Cu), Sodium acetate [class: Acetate]	Copper-transporting P-type ATPase; Involved in copper efflux; Transcriptionally regulated by HmrR in response to Cu+ ions.
	44.61	7e-166	P77894	BAC0101	ctpV	Mycobacterium tuberculosis	Copper (Cu)	Copper-exporting P-type ATPase V; Necessary for copper homeostasis and likely functions as a copper exporter. Also required for full virulence.
	48.87	0	Q8ZRG7	BAC0183	golT	Salmonella typhimurium (strain LT2 / SGSC1412 / ATCC 700720)	Copper (Cu), Gold (Au)	Cation transporting P-type ATPase; belongs to the gold-responsive, gol regulon; In the absence of CopA, GolS becomes responsive to copper, inducing the expression of golT, which functionally substitutes CopA for cytosolic copper export
	34.04	9e-126	P77871	BAC0617	hpcopA	Helicobacter pylori (Campylobacter pylori)	Copper (Cu)	Involved in copper export.
	96.08	0	Q9ZHC7	BAC0346	silP	Salmonella typhimurium	Silver (Ag)	Silver exporting P-type ATPase silP; Component of the sil cation-efflux system that confers resistance to silver; silP can participate in resistance to Ag+ individually; located in cell membrane.
	34.66	2e-110	Q8VPE6	BAC0383	tcrB	Enterococcus faecium (Streptococcus faecium)	Copper (Cu)	The transferable, plasmid-localized Copper resistance efflux ATPase, TcrB
WP_009484295.1	74.27	0	P12374	BAC0077	copA	Pseudomonas syringae pv. Tomato	Copper (Cu), Silver (Ag)	Encode for copper uptake ATPases; also resistant to Ag+ ; periplasmic protein; Probably involved in copper and silver Export. Mediates copper resistance by sequestration of copper in the periplasm along with the copper-binding protein CopC. May have oxidase activity.
	32.73	5e-13	D5AV58	BAC0117	cutO	Rhodobacter capsulatus	Copper (Cu)	Multi copper oxidase CutO; Involved in copper resistance; CutO confers copper tolerance not only under aerobic conditions, as described for the well-characterized E. coli multicopper oxidase CueO, but also under anaerobic conditions.
	33.51	1e-44	O53858	BAC0480	mmco	Mycobacterium tuberculosis	Copper (Cu)	Mmco is required for copper resistance in Mycobacterium tuberculosis. It acts by oxidation of toxic Cu(I) in the periplasm.
	100	0	Q47452	BAC0303	pcoA	Escherichia coli	Copper (Cu)	Copper resistance protein PcoA; required for the copper-inducible expression of copper resistance. May have oxidase activity; part of the copper resistance determinant system (pcoABCDRSE)
WP_001242438.1	60.23	4e-118	P12375	BAC0626	copB	Pseudomonas syringae pv. Tomato	Copper (Cu)	Copper resistance protein B. It mediates copper resistance by its sequestration in the outer membrane. Required for the copper-inducible expression of copper resistance; part of the copper resistance determinant system.
	100	0	Q47453	BAC0304	pcoB	Escherichia coli	Copper (Cu)	Copper resistance protein PcoB; required for the copper-inducible expression of copper resistance; located in cell outer membrane; it's peripheral membrane protein
WP_000025662.1	100	3e-89	Q47454	BAC0305	pcoC	Escherichia coli	Copper (Cu)	Copper resistance protein PcoC; required for the copper-inducible expression of copper resistance; located in periplasm; part of the copper resistance determinant system (pcoABCDRSE)
WP_004118344.1	42.3	6e-74	C6FFR7	BAC0640	copD	Pseudomonas fluorescens	Copper (Cu)	Part of the copRSCD cluster required for full copper resistance and regulated at the transcription level by Cu in Pseudomonas fluorescens. Expression of copCD is regulated directly by the two-component response regulator CopR, which also regulates its own expression in Pseudomonas fluorescens.
	99.68	0	Q47455	BAC0306	pcoD	Escherichia coli	Copper (Cu)	Copper resistance protein D; Required for the copper-inducible expression of copper resistance; part of the copper resistance determinant system (pcoABCDRSE)
WP_011154548.1	62.61	4e-97	O31395	BAC0197	irlR	Burkholderia pseudomallei (strain K96243)	Cadmium (Cd), Zinc (Zn)	Transcriptional activator protein IrlR; Member of the two-component regulatory system IrlR/IrlS. May be involved in invasion of eukaryotic cells and heavy-metal resistance
	100	3e-165	Q47456	BAC0308	pcoR	Escherichia coli	Copper (Cu)	Transcriptional regulatory protein PcoR; member of a two-component regulatory system pcoS/pcoR. Involved in the activation of copper resistance gene operon pcoABCD by binding to a specific site on the cop operon promoter (copper box). part of the copper resistance determinant system (pcoABCDRSE)
WP_002436614.1	99.36	0	Q47457	BAC0309	pcoS	Escherichia coli	Copper (Cu)	Sensor protein PcoS; member of a two-component regulatory system PcoS/PcoR. Activate PcoR by phosphorylation; part of the copper resistance determinant system (pcoABCDRSE)
WP_004118347.1	89.58	1e-87	Q47459	BAC0307	pcoE	Escherichia coli	Copper (Cu), Silver (Ag)	Copper-binding protein PcoE; lies distal, downstram from the regulatory genes (gene order in the operon- pcoABCDRSE); Required for the copper-inducible Expression of copper resistance. Activated by the two-component regulatory system CusS/CusR; part of the copper resistance determinant system (pcoABCDRSE)
WP_016537360.1	45.61	0	Q92Z60	BAC0269	nia	Sinorhizobium melitoli	Iron (Fe), Nickel (Ni)	P1B-5-ATPase; Has role in detoxification of Fe (II)+ and Ni (II)+ under free living conditions as well as in symbiosis.
WP_004104583.1	32.78	2e-21	P37978	BAC0073	cnrH	Ralstonia metallidurans (strain CH34/ATCC 43123/DSM 2839)	Cobalt (Co), Nickel (Ni)	RNA polymerase sigma factor CnrH; CnrH alone is able to activate cnr Expression, and both CnrY and CrnX are needed for nickel induction of CnrH. In the absence of wild-type CnrY (due either to a frameshift or absence of the transcript, nickel and cobalt resistance is constitutive, indicating that CrnY may act as a repressor or an anti-sigma factor.
	30.85	6e-20	Q44583	BAC0555	nccH	Alcaligenes xylosoxidans 31A	Nickel (Ni), Cobalt (Co), Cadmium (Cd)	RNA polymerase sigma factor NccH. Sigma factors are initiation factors that promote the attachment of RNA polymerase to specific initiation sites and are then released. This sigma factor regulates the genes for a membrane-located efflux system ((nccYXHCBAN) that confers resistance to nickel, cobalt and cadmium.
WP_024359365.1	44.44	1e-122	Q1D6V8	BAC0089	corR	Myxococcus xanthus (strain DK 1622)	Copper (Cu)	Sigma-54 dependent DNA-binding response regulator CorR; corSR copper-responsive two component system that induces carotenoid production. It also regulates three multicopper oxidases: cuoA, cuoB, cuoC, and two P-type ATPases: copA and copB.
WP_082236873.1	41.5	2e-49	P44137	BAC0453	zevA	Haemophilus influenzae	Zinc (Zn)	Part of a zinc binding system, ZevAB, is critical for survival of nontypeable Haemophilus influenzae
WP_064410815.1	36.91	1e-47	P44136	BAC0454	zevB	Haemophilus influenzae	Zinc (Zn)	Part of a zinc binding system, ZevAB, is critical for survival of nontypeable Haemophilus influenzae
WP_024359328.1	42.55	0	Q8RTE4	BAC0613	cmeB	Campylobacter jejuni	Copper (Cu), Cobalt (Co), Sodium Chenodeoxycholate [class: Acid], Sodium Deoxycholate [class: Acid], Sodium Cholate [class: Acid], Sodium Taurocholate [class: Acid], Sodium Dodecyl Sulfate (SDS) [class: Organo-sulfate], Ethidium Bromide [class: Phenanthridine], Acridine orange [class: Acridine]	An inner membrane efflux transporter. Part of the CmeABC multidrug efflux system in Campylobacter jejuni.
	92.38	0	Q8ZN77	BAC0563	acrD	Salmonella enterica serovar Typhimurium	Copper (Cu), Zinc (Zn)	Acriflavine resistance protein D; participates in the efflux of aminoglycosides. It confers resistance to a variety of these substances. It contributes to copper and zinc resistance in Salmonella.
WP_082236892.1	59.95	4e-160	B5L348	BAC0293	ruvB	Pseudomonas corrugata 28	Chromium (Cr), Cetylpyridinium Chloride (CPC) [class: Quaternary Ammonium Compounds (QACs)], Dodine [class: Acetate], 2-nitroimidazole [class: imidazole]	It is a fragment of ruvB gene product. It is a oxidoreductase from malic enzyme family.
WP_004870758.1	32.56	9e-05	Q93KD6	BAC0605	tupA	Eubacterium acidaminophilum	Tungsten (W)	Extracellular tungstate binding protein.
WP_049088208.1	35.91	5e-42	Q93KD4	BAC0607	tupC	Eubacterium acidaminophilum	Tungsten (W)	ATPase component of tungstate ABC transporter.
WP_004870823.1	91.18	0	P0A769	BAC0251	mntH/yfeP	Escherichia coli (strain K12)	Manganese (Mn), Iron (Fe), Cadmium (Cd), Cobalt (Co), Zinc (Zn)	Divalent metal cation transporter MntH; H+-stimulated, divalent metal cation uptake system. Involved in manganese and iron uptake. Can also transport cadmium, cobalt, zinc and to a lesser extent nickel and copper. Involved in response to reactive oxygen.
WP_004133903.1	34.41	2e-07	P94433	BAC0557	ycnK	Bacillus subtilis 168	Copper (Cu)	May act as a negative transcriptional regulator of ycnJ in the presence of copper. May use copper as a corepressor. Significantly induced under copper-limiting conditions. Cells lacking this gene show little or no difference in growth under copper deprivation, whereas possessing enhanced growth under copper excess conditions. Possess a high intracellular content of copper.
WP_024359184.1	66.98	8e-47	P64534	BAC0331	rcnB/yohN	Escherichia coli (strain K12)	Nickel (Ni), Cobalt (Co)	Nickel/cobalt homeostasis protein RcnB; Act by modulating RcnA-mediated export of these ions to avoid excess efflux. Not involved in nickel import and does not bind nickel or cobalt ions directly. Repressed by RcnR. Induced by nickel and cobalt
WP_082236958.1	91.25	6e-163	P69228	BAC0039	baeR	Escherichia coli (strain K12)	Zinc (Zn), Tungsten (W), Sodium Deoxycholate (SDC) [class: Acid]	Member of the two-component regulatory system BaeS/BaeR. Activates the mdtABCD and probably the casABCDE-ygbT-ygbF operons. Overexpression of BaeR increases resistance to novobiocin and deoxycholate. BaeR upregulates the mdtABCD locus and acrD and thereby increases the resistance to deoxycholate, metals and antibiotics.
	90.83	9e-161	D0ZNE3	BAC0596	baeR	Salmonella typhimurium	Copper (Cu), Zinc (Zn), Tungsten (W), Sodium Deoxycholate (SDC) [class: Acid]	Member of the two-component regulatory system BaeS/BaeR. Activates BaeR by phosphorylation which then activates the mdtABCD and probably the casABCDE-ygbT-ygbF operons.
WP_004138662.1	74.36	0	P30847	BAC0040	baeS	Escherichia coli (strain K12)	Zinc (Zn), Tungsten (W), Sodium Deoxycholate (SDC) [class: Acid]	Member of the two-component regulatory system BaeS/BaeR. Activates BaeR by phosphorylation which then activates the mdtABCD and probably the casABCDE-ygbT-ygbF operons.
WP_082236959.1	89.27	0	D0ZNE0	BAC0647	mdtC	Salmonella enterica serovar Typhimurium	Zinc (Zn)	Multidrug resistance protein MdtC. Part of a tripartite efflux system composed of MdtA, MdtB and MdtC. MdtB forms a heteromultimer with MdtC. MdtABC multidrug efflux systems has a role in metal resistance.
WP_004138668.1	88.85	0	D0ZND9	BAC0646	mdtB	Salmonella enterica serovar Typhimurium	Zinc (Zn)	Multidrug resistance protein MdtB. Part of a tripartite efflux system composed of MdtA, MdtB and MdtC. MdtB forms a heteromultimer with MdtC. MdtABC multidrug efflux systems has a role in metal resistance.
WP_004138669.1	76.26	0	D0ZND8	BAC0645	mdtA	Salmonella enterica serovar Typhimurium	Zinc (Zn)	Multidrug resistance protein MdtA. Part of a tripartite efflux system composed of MdtA, MdtB and MdtC. MdtB forms a heteromultimer with MdtC. MdtABC multidrug efflux systems has a role in metal resistance.
	31.06	2e-05	Q44585	BAC0550	nccB	Alcaligenes xylosoxidans 31A	Nickel (Ni), Cobalt (Co), Cadmium (Cd)	Nickel-cobalt-cadmium resistance protein NccB. Component of the NCC cation efflux system ((nccYXHCBAN)) that confers resistance to nickel, cobalt and cadmium.
WP_004132733.1	65.45	6e-94	Q44006	BAC0125	czcR	Ralstonia metallidurans (strain CH34/ATCC 43123/DSM 2839)	Cadmium (Cd), Zinc (Zn), Cobalt (Co)	Transcriptional activator protein CzcR; Member of the two-component regulatory system CzcS/CzcR involved in the control of cobalt, zinc and cadmium homeostasis
WP_082237000.1	33.91	2e-74	Q44007	BAC0126	czcS	Ralstonia metallidurans (strain CH34/ATCC 43123/DSM 2839)	Cadmium (Cd), Zinc (Zn), Cobalt (Co)	Sensor protein CzcS; Member of the two-component regulatory system CzcS/CzcR involved in the control of cobalt, zinc and cadmium homeostasis. Probably activates CzcR by phosphorylation.
	34.1	1e-78	O31396	BAC0198	irlS	Burkholderia pseudomallei (strain K96243)	Cadmium (Cd), Zinc (Zn)	Sensor protein IrlS; Member of the two-component regulatory system IrlR/IrlS. May be involved in invasion of eukaryotic cells and heavy-metal resistance. Probably activates IrlR by phosphorylation.
WP_101868019.1	32.29	7e-20	Q9RLI9	BAC0131	czrB	Pseudomonas aeruginosa	Zinc (Zn), Cadmium (Cd)	czrB involved in cadmium and zinc resistance; part of the czrSRCBA resistance operon
WP_082237006.1	34.1	0	P13511	BAC0119	czcA	Ralstonia metallidurans (strain CH34/ATCC 43123/DSM 2839)	Cadmium (Cd), Zinc (Zn), Cobalt (Co)	Cobalt-zinc-cadmium resistance protein; the basic inner membrane transport protein; Has a low cation transport activity for cobalt, it is essential for the expression of cobalt, zinc, and cadmium resistance. CzcA and CzcB together would act in zinc efflux nearly as effectively as the complete CZC efflux system (CzcABC).
	34.73	0	Q9RLI8	BAC0130	czrA	Pseudomonas aeruginosa	Zinc (Zn), Cadmium (Cd)	A repressor for thr czr operon; part of the czrSRCBA resistance operon
	32.34	0	Q44586	BAC0549	nccA	Alcaligenes xylosoxidans 31A	Nickel (Ni), Cobalt (Co), Cadmium (Cd)	Nickel-cobalt-cadmium resistance protein NccA. Component of the NCC cation-efflux system (nccYXHCBAN) that confers resistance to nickel, cobalt and cadmium. May form a membrane tunnel, which allows ion transport across the membrane.
	36.31	0	B8GZE9	BAC0267	nczA	Caulobacter crescentus (strain NA1000 / CB15N)	Nickel (Ni), Cobalt (Co), Zinc (Zn)	Nickel-cobalt-zinc resistance protein nczA; part of the nczCBA operon; The nczCBA operon is induced maximally by Ni2+ and Co2+, moderately by Zn2+ but not by Cd2+. NczCBA transports Ni2+ Co2+ and probably Zn2+
WP_004136598.1	72	2e-32	P64519	BAC0451	yodD	Escherichia coli (strain K12)	Cadmium (Cd), Hydrogen Peroxide (H2O2) [class: Peroxides], Hydrochloric acid (HCl) [class: Acid]	Stress protein YodD; a yodD mutant strain is sensitive to hydrogen peroxide and acid
WP_004136616.1	44.87	1e-46	P52093	BAC0497	pfr	Helicobacter pylori	Iron (Fe), Copper (Cu), Manganese (Mn)	pfr gene encodes ferritin protein. Has role in iron metabolism of H. pylori. Binding and sequestration of metals by Pfr is not specific for iron. Iron resistance mediated by ferritin might be important for survival of the pathogen within its natural habitat, where it is faced with iron and other metals which originate from the diet.
WP_049099792.1	73.14	4e-129	P67826	BAC0114	cutC	Escherichia coli (strain K12)	Copper (Cu)	Copper homeostasis protein CutC; Involved in copper homeostasis; Located in cytoplasm
WP_082237024.1	72.62	4e-173	Q51426	BAC0355	ruvB	Pseudomonas aeruginosa PAO1	Chromium (Cr), Tellurium (Te), Selenium (Se)	ATP-dependent DNA helicase RuvB. It is involved in repairing DNA damage caused by chromate or its derivatives. Can confer resistant to tellurite, selenite but not arsenite, paraquat or hydrogen peroxide.
WP_049086642.1	93.1	1e-171	P39832	BAC0464	znuB/yebI	Escherichia coli (strain K12)	Zinc (Zn)	High-affinity zinc uptake system membrane protein ZnuB; Involved in the high-affinity zinc uptake transport system; located in cell inner membrane
WP_024359876.1	88.8	1e-162	P0A9X1	BAC0465	znuC/yebM	Escherichia coli (strain K12)	Zinc (Zn)	Zinc import ATP-binding protein ZnuC; part of the ABC transporter complex ZnuABC involved in zinc import. Responsible for energy coupling to the transport system. Transcriptionally repressed by zur (zinc uptake regulator), in response to high extracellular zinc concentrations
WP_004122058.1	78.66	2e-176	P39172	BAC0463	znuA/yebL	Escherichia coli (strain K12)	Zinc (Zn)	High-affinity zinc uptake system protein ZnuA; Involved in the high-affinity zinc uptake transport system; located in periplasm
WP_082237028.1	85.11	2e-114	P76264	BAC0252	mntP/yebN	Escherichia coli K-12	Manganese (Mn), Magnesium (Mg), Methyl Viologen [class: Paraquat], Hydrogen Peroxide (H2O2) [class: Peroxides]	MntP; Functions as a manganese efflux pump
WP_064342861.1	35.67	2e-66	Q8U4K3	BAC0604	wtpC	Pyrococcus furiosus	Tungsten (W), Molybdenum (Mo)	Molybdate/tungstate import ATP-binding protein WtpC (ATPase). Part of the ABC transporter complex WtpABC involved in molybdate/tungstate import. Responsible for energy coupling to the transport system.
WP_004103253.1	80.11	4e-106	P0A6M2	BAC0137	dsbB	Escherichia coli (strain K12)	Cadmium (Cd), Mercury (Hg)	Disulfide oxidoreductase; The dsbB gene codes for a transmembrane protein that is responsible for reoxidizing the periplasmic dsbA-encoded disulfide oxidoreductase; Required for disulfide bond formation in some periplasmic proteins such as PhoA or OmpA
WP_004121828.1	88.04	2e-43	P0AB49	BAC0434	ychH	Escherichia coli (strain K12)	Cadmium (Cd), Hydrogen Peroxide (H2O2) [class: Peroxides]	Stress protein YchH; response to Hydrogen Peroxide (H2O2), cadmium; plays a role in biofilm formation as well
WP_082237044.1	37.7	8e-07	P08654	BAC0667	merD	Serratia marcescens	Mercury (Hg)	HTH-type transcriptional regulator ; most mer operon from gram negative ends up with merD gene; it encodes a secondary regulatory protein that binds to the same DNA site as merR; it can be considered as minor regulatory protein that down-regulates mer operon expression.
WP_004119467.1	90.16	8e-131	P0AGD3	BAC0707	sodB	Escherichia coli K12	Selenium (Se), Hydrogen Peroxide (H2O2) [class: Peroxides]	Fe-dependent superoxide dismutase. Destroys superoxide anion radicals which are normally produced within the cells and which are toxic to biological systems.
WP_024357998.1	30.69	3e-08	Q52912	BAC0566	actS	Rhizobium meliloti strain WSM419	Cadmium (Cd), Zinc (Zn), Hydrochloric acid (HCl) [class: Acid], Sodium azide [class: Azide]	Member of the two-component regulatory system ActS/ActR acting in acid tolerance. These data implicate that a two-component sensor may be involved in pH sensing and/or response.
WP_004138955.1	78.06	1e-115	P25397	BAC0385	tehB	Escherichia coli (strain K12)	Tellurium (Te), Proflavin [class: Acridine]	S-adenosyl-L-methionine dependent methyltransferase tehB that catalyzes the methylation of tellurite and is responsible for tellurite resistance when present in high copy number. Can also methylate selenite and selenium dioxide. Is thus able to detoxify different chalcogens. Can not methylate arsenic compounds
WP_082237206.1	80.37	3e-177	P25396	BAC0384	tehA	Escherichia coli (strain K12)	Tellurium (Te), Proflavin [class: Acridine], Tetraphenylphosphonium (TPP) [class: Quaternary Ammonium Compounds (QACs)], Ethidium Bromide [class: Phenanthridine], Crystal Violet [class: Triarylmethane], Dequalinium [class: Quaternary Ammonium Compounds (QACs)], Methyl Viologen [class: Paraquat]	Tellurite resistance protein TehA; The gene encodes an integral membrane protein. Responsible for potassium tellurite resistance when present in high copy number. Ion channel involved in potassium tellurite resistance, otherwise phenotypically silent
WP_004101746.1	41.76	6e-20	Q1MJL3	BAC0475	dmeR	Rhizobium leguminosarum bv. viciae UPM791	Cobalt (Co), Nickel (Ni)	Member of the dmeRF efflux system which is a metal responsive efflux system acts as a key element for metal homeostasis in Rhizobium leguminosarum under free-living and symbiotic conditions.
WP_024358323.1	56.75	0	Q8ZRG9	BAC0179	gesB	Salmonella typhimurium (strain LT2 / SGSC1412 / ATCC 700720)	Gold (Au), Methylene Blue [class: Thiazinium], Crystal Violet [class: Triarylmethane]	The gold (Au2+) resistance efflux pump, GesABC (induced by GolS in the presence of Au2+; also mediates drug resistance when induced by Au2+. Also exports a variety of organic chemicals including chloramphenicol.
WP_049086395.1	40	2e-72	Q8ZRG8	BAC0178	gesA	Salmonella typhimurium (strain LT2 / SGSC1412 / ATCC 700720)	Gold (Au), Methylene Blue [class: Thiazinium], Crystal Violet [class: Triarylmethane]	The gold (Au2+) resistance efflux pump, GesABC (induced by GolS in the presence of Au2+; also mediates drug resistance when induced by Au2+. Also exports a variety of organic chemicals including chloramphenicol.
WP_082237247.1	56.37	0	O53166	BAC0003	acn	Mycobacterium tuberculosis H37Rv	Iron (Fe)	Aconitate hydratase, Acn
WP_082237274.1	69.23	1e-122	P15029	BAC0163	fecD	Escherichia coli (strain K12)	Nickel (Ni), Cobalt (Co)	Fe(3+) dicitrate transport system permease protein FecD; Part of the binding-protein-dependent transport system for citrate-dependent Fe3+. Probably responsible for the translocation of the substrate across the membrane.
WP_049130898.1	65.49	2e-120	P15031	BAC0164	fecE	Escherichia coli (strain K12)	Nickel (Ni), Cobalt (Co)	Fe(3+) dicitrate transport ATP-binding protein FecE; Part of the binding-protein-dependent transport system for citrate-dependent Fe3+. Probably responsible for energy coupling to the transport system
WP_024359536.1	83.53	4e-48	P0AB40	BAC0049	bhsA/ycfR/comC	Escherichia coli (strain K12)	Copper (Cu)	Seems to be involved in the regulation of biofilm formation. May decrease biofilm formation by repressing cell-cell interaction and cell surface interaction
WP_024359537.1	76.67	8e-118	P75952	BAC0076	comR/ycfQ	Escherichia coli (strain K12)	Copper (Cu)	Represses expression of BhsA/ComC by binding to its promoter region in the absence of copper.
WP_082237286.1	30.93	2e-95	P42512	BAC0168	fptA	Pseudomonas aeruginosa (strain ATCC 15692 / PAO1 / 1C / PRS 101 / LMG 12228)	Iron (Fe), Cobalt (Co), Nickel (Ni), Gallium (Ga)	Fe(3+)-pyochelin receptor FptA; High-affinity outer membrane receptor required for the transport of Fe3+-pyochelin
	35.86	5e-126	P48632	BAC0169	fpvA	Pseudomonas aeruginosa (strain ATCC 15692 / PAO1 / 1C / PRS 101 / LMG 12228)	Manganese (Mn), Iron (Fe), Cobalt (Co), Zinc (Zn), Nickel (Ni), Copper (Cu), Cadmium (Cd), Gallium (Ga)	Ferripyoverdine receptor A (fpvA); Receptor for the siderophore ferripyoverdine; Located in cell outer membrane
WP_064411176.1	40.19	7e-79	P44513	BAC0162	fbpC	Haemophilus influenzae (strain ATCC 51907 / DSM 11121 / KW20 / Rd)	Iron (Fe), Gallium (Ga)	Fe(3+) ions import ATP-binding protein FbpC; Part of the ABC transporter complex FbpABC involved in Fe3+ ions import. Responsible for energy coupling to the transport system
WP_064411177.1	36.6	8e-79	P71338	BAC0161	fbpB	Haemophilus influenzae (strain ATCC 51907 / DSM 11121 / KW20 / Rd)	Iron (Fe), Gallium (Ga)	Fe(3+)-transport system permease protein FbpB; Part of the ABC transporter complex FbpABC involved in Fe3+ ions import. This protein specifically binds Fe3+ and is involved in its transmembrane transport
WP_064411178.1	38.05	4e-65	P35755	BAC0160	fbpA	Haemophilus influenzae (strain ATCC 51907 / DSM 11121 / KW20 / Rd)	Iron (Fe), Gallium (Ga)	Fe(3+)-binding/Iron-utilization periplasmic protein FbpA; Part of the ABC transporter complex FbpABC involved in Fe3+ ions import. This protein specifically binds Fe3+ and is involved in its transmembrane transport
WP_024360073.1	47.52	1e-66	Q9Z375	BAC0433	ybtQ	Yersinia pestis	Iron (Fe)	Permease and ATP-binding protein of yersiniabactin-iron ABC transport YbtQ
WP_049087321.1	40.25	9e-51	P96977	BAC0539	chrR	Pseudomonas sp. (strain G-1)	Chromium (Cr)	Cr(VI) reductase. Absent in P. putida.
	81.25	8e-140	P17117	BAC0540	nfsA	Escherichia coli K12	Chromium (Cr)	A major oxygen-insensitive nitroreductase of Escherichia coli, is a flavoprotein that is able to reduce chromate to less soluble and less toxic Cr(III). Reduction of nitroaromatic compounds using NADH. Reduces nitrofurazone by a ping-pong bi-bi mechanism possibly to generate a two-electron transfer product. Major component of the oxygen-insensitive nitroreductase activity in E.coli.
WP_004130763.1	87.66	3e-95	P0A9F1	BAC0253	mntR	Escherichia coli	Manganese (Mn), Magnesium (Mg)	Manganese transport regulator mntR; In the presence of manganese, represses expression of mntH and mntS. Up-regulates expression of mntP
WP_049130062.1	55.94	0	Q70FH1	BAC0485	pmrC	Salmonella typhimurium (strain LT2 / SGSC1412 / ATCC 700720)	Iron (Fe)	Putative cytoplasmic membrane protein pmrC. PmrA-activated pmrC gene is required for Fe(III) resistance.
WP_004135258.1	59.45	4e-95	Q70FH0	BAC0487	pmrA	Erwinia carotovora ssp. Carotovora	Iron (Fe)	Member of the PmrA-PmrB two-component system required in regulation of virulence in bacteria. It is involved in controlling of bacterial response to external pH and iron and is crucial for bacterial virulence. PmrA-PmrB system is also required for resistance to the peptide antibiotic polymyxin B and other cationic antimicrobial peptides. It is activated in vivo by direct or indirect means and reg…
WP_082237404.1	58.26	8e-137	Q70FG9	BAC0488	pmrB	Erwinia carotovora ssp. Carotovora	Iron (Fe)	Member of the PmrA-PmrB two-component system required in regulation of virulence in bacteria. Functions as a sensor protein kinase which is autophosphorylated at a histidine residue and transfers its phosphate group to PmrA in response to external pH and iron and is crucial for bacterial virulence. PmrA-PmrB system is also required for resistance to the peptide antibiotic polymyxin B and other ca…
WP_024360158.1	80.97	0	P09833	BAC0611	modC	Escherichia coli (strain K12)	Tungsten (W), Molybdenum (Mo)	Molybdenum import ATP-binding protein ModC. Part of the ABC transporter complex ModABC involved in molybdenum import. Responsible for energy coupling to the transport system.
WP_082237417.1	89.52	2e-136	P0AF01	BAC0610	modB	Escherichia coli (strain K12)	Tungsten (W), Molybdenum (Mo)	Molybdenum transport system permease protein ModB. Part of the binding-protein-dependent transport system for molybdenum; probably responsible for the translocation of the substrate across the membrane.
	32.22	2e-16	Q8U4K4	BAC0603	wtpB	Pyrococcus furiosus	Tungsten (W), Molybdenum (Mo)	Molybdate/tungstate transport system permease protein WtpB. Part of the ABC transporter complex WtpABC involved in molybdate/tungstate import. Probably responsible for the translocation of the substrate across the membrane.
WP_024360159.1	40.94	3e-48	Q72FN6	BAC0598	modA	Desulfovibrio vulgaris Hildenborough (strain GZ6027)	Tungsten (W), Molybdenum (Mo)	Molybdenum ABC transporter, periplasmic molybdenum-binding protein. Part of the ModABC transport system.
WP_024360160.1	81.68	4e-149	P0A9G8	BAC0608	modE	Escherichia coli (strain K12)	Tungsten (W), Molybdenum (Mo)	Transcriptional regulator ModE. The ModE-Mo complex acts as a repressor of the modABC operon, involved in the transport of molybdate. It controls tungstate and molybdate homeostasis in bacteria.
WP_004135002.1	38.59	7e-59	P13512	BAC0122	czcD	Ralstonia metallidurans (strain CH34/ATCC 43123/DSM 2839)	Cadmium (Cd), Zinc (Zn), Cobalt (Co)	Transporter gene influence Zn++ and Cd++ resistance; Necessary for activation of the czc determinant; may function as a membrane-bound sensor protein or as a metal ion transporter.
	30.28	1e-28	Q1MJL2	BAC0482	dmeF	Rhizobium leguminosarum bv. viciae UPM791	Cobalt (Co), Nickel (Ni)	Member of the dmeRF efflux system which is a metal responsive efflux system acts as a key element for metal homeostasis in Rhizobium leguminosarum under free-living and symbiotic conditions.
	76.16	2e-159	P75757	BAC0459	zitB/ybgR	Escherichia coli (strain K12)	Zinc (Zn)	Zinc transporter ZitB; Involved in zinc efflux across the cytoplasmic membrane, thus reducing zinc accumulation in the cytoplasm and rendering bacteria more resistant to zinc; contributes to Zn++ haemostatis at low (non-toxic) concentrations; Appears to be selective for zinc, not conferring resistance to cobalt nor cadmium
WP_004130445.1	95.55	0	P0A2L3	BAC0088	corC	Salmonella typhimurium (strain LT2 / SGSC1412 / ATCC 700720)	Cobalt (Co), Magnesium (Mg)	Magnesium and cobalt efflux protein CorC; Plays a role in the transport of magnesium and cobalt ions
WP_024358806.1	30.94	3e-46	Q52910	BAC0567	actA	Rhizobium meliloti TG2-6	Copper (Cu), Zinc (Zn), Hydrochloric acid (HCl) [class: Acid]	Apolipoprotein N-acyltransferase. Transfers the fatty acyl group on membrane lipoproteins. It has an essential role in acid tolerance of Rhizobium meliloti.
	83.76	0	P23930	BAC0115	cutE/lnt	Escherichia coli (strain K12)	Copper (Cu)	Apolipoprotein N-acyltransferas, it attaches a fatty acid to apo-nlpE (cutF)
WP_004129987.1	85.71	4e-164	P77307	BAC0166	fetB/ybbM	Escherichia coli (strain K12)	Iron (Fe), Hydrogen Peroxide (H2O2) [class: Peroxides]	FetB/YbbM is a membrane protein. FetAB allows for increased resistance to oxidative stress in the presence of iron
WP_049131889.1	71.69	3e-116	P77279	BAC0165	fetA/ybbL	Escherichia coli (strain K12)	Iron (Fe), Hydrogen Peroxide (H2O2) [class: Peroxides]	FetA, the ATP binding component subunit; FetAB allows for increased resistance to oxidative stress in the presence of iron
WP_004129970.1	43.31	3e-32	Q9X5V4	BAC0569	hmrR	Rhizobium leguminosarum bv. Viciae	Copper (Cu), Hydrochloric acid (HCl) [class: Acid]	Regulates the transcription of actP. It detects cytoplasmic copper stress and activates transcription in response to increasing copper concentrations. In the absence of copper, it negatively regulates the transcription of actP
	36.28	7e-19	Q9WWL1	BAC0681	merR2	Bacillus sp. (strain RC607)	Mercury (Hg), Phenylmercury Acetate [class: Organo-mercury]	Mercury resistance operon negative regulator MerR2
	85.07	3e-83	P0A9G4	BAC0105	cueR/ybbI	Escherichia coli (strain K12)	Copper (Cu)	Regulates the transcription of the copA and cueO genes. It detects cytoplasmic copper stress and activates transcription in response to increasing copper concentrations. CueR is a direct regulator of copZA transcription that mediates copper induction
	40.48	2e-30	Q8ZRG6	BAC0182	golS	Salmonella typhimurium (strain LT2 / SGSC1412 / ATCC 700720)	Gold (Au)	merR-type regulator; GolS directly controls the expression of golT and golB; Each component of the GolS regulon, i.e. the P-type ATPase GolT; and the metal-binding polypeptide GolB, are required for full gold-tolerance
	36	6e-24	P22853	BAC0682	merR1	Bacillus sp. (strain RC607)	Mercury (Hg)	Mercuric resistance operon regulatory protein.
	32.37	4e-13	O06474	BAC0444	yfmP	Bacillus subutilis (strain 168)	Copper (Cu)	HTH-type transcriptional regulator YfmP; repressor of the yfmOP operon. A mutation in yfmP leads to overexpression of yfmO, probably causing a decrease in cellular copper that is eventually responsible for a reduced copper induction of copZA. YfmP is autoregulated. There is no induction with copper or other metals.
WP_049085214.1	34.33	5e-09	Q47840	BAC0085	copZ	Enterococcus hirae	Copper (Cu)	Copper chaperone CopZ; copA and copB anti-repressor, regulates the cop operon
	36.26	2e-99	P0A502	BAC0098	ctpC	Mycobacterium tuberculosis	Manganese (Mn), Zinc (Zn)	Probable manganese/zinc-exporting P-type ATPase
	39.27	7e-173	Q8KWW2	BAC0102	cueA	Pseudomonas putida (Arthrobacter siderocapsulatus)	Copper (Cu), Silver (Ag)	Copper transporter CueA; Periplasmic protein
WP_004848339.1	32.22	4e-159	Q9HWH4	BAC0240	mexI	Pseudomonas aeruginosa 138244	Vanadium (V), Triclosan [class: Phenolic compounds]	RND Multidrug efflux transporter mexI; Part of mexGHI-ompD efflux pump operon. The efflux pump also involved in N-acyl-homoserine lactones (AHLs) homeostsis in Pseudomonas aeruginosa.
WP_004129869.1	62.22	2e-35	P64530	BAC0332	rcnR/yohL	Escherichia coli (strain K12)	Cobalt (Co), Nickel (Ni), Iron (Fe)	Repressor of rcnA, rcnR. Acts by binding specifically to the rcnA promoter in the absence of nickel and cobalt. In the presence of one of these metals, it has a weaker affinity for rcnA promoter. Can repress the rcnB expression as well.
WP_004136024.1	75	3e-50	Q88IN1	BAC0254	mrdH	Pseudomonas putida (strain KT2440)	Nickel (Ni), Cadmium (Cd), Zinc (Zn), Cobalt (Co)	Membrane protein transpoeter mrdH
	72.32	1e-50	D5CKG5	BAC0265	ncrC	Leptospirillum ferriphilum	Nickel (Ni)	Chromosomal nickel-resistant membrane protein NcrC found both in chromosome and plasmids. Part of ncrABCY nickel resistance determinant system. It encodes a membrane protein that forms an efflux with another membrane protein ncrA.
	60.32	2e-49	Q6RUG1	BAC0278	nirC	Klebsiella oxytoca	Nickel (Ni)	Chromosomal nickel resistance determinant nirC. It is a memebrane protein like ABC-type transport proteins and also possess a histidine rich region with high affinity for nickel binding.
	58.99	2e-103	P76425	BAC0330	rcnA/yohM	Escherichia coli (strain K12)	Cobalt (Co), Nickel (Ni), Iron (Fe)	Efflux system rcnA for nickel and cobalt; Transcriptionally repressed by RcnR. Probably also regulated by Fur. Cadmium, copper and zinc have no effect on the transcription
WP_004135998.1	35.93	1e-34	P21441	BAC0311	pgpA/ltpgpA	Leishmania tarentolae (Sauroleishmania tarentolae)	Arsenic (As), Antimony (Sb)	Multidrug resistance protein PgpA
WP_024359038.1	30.51	6e-53	Q9R7V3	BAC0432	ybtP	Yersinia pestis	Iron (Fe)	Fe3+-Yersiniabactin uptake transporter, YbtP; inner membrane lipoprotein
WP_049088798.1	56.29	6e-64	O52119	BAC0489	ALU1-P	Arthrobacter viscosus ALRJJ6	Aluminium (Al)	Fragment of the ALU1 resistance gene called ALU1-P but the frament has the potential to confer tolerance to aluminium . It has 65% identity in amino acid level with the protein of YbaX gene in Escherichia coli, and 51.1% identity with YB91 Haein hypothetical protein of HI1191 gene in Haemophilus influenzae.
	56.42	2e-84	B0FSM1	BAC0490	G2alt	Anoxybacillus gonensis G2	Aluminium (Al)	The ATPase activity of G2alt requires Mg2+ and Na+ ions, while Zn2+ and Al3+ stimulate the activity, Cd2+ and Ag+ reduces the activity and Li+, Cu2+ and Co2+ inhibits the activity.
	34.43	2e-32	F7UKI4	BAC0289	nrsS	Synechocystis sp. (strain PCC 6803 / GT-S)	Nickel (Ni)	Sensory transduction histidine kinase NrsS/RppB/Hik30
WP_098140354.1	74.89	6e-130	P40710	BAC0116	cutF/nlpE	Escherichia coli (strain K12)	Copper (Cu)	Copper homeostasis protein CutF, encodes for outer membrane lipoprotein might affect on copper permeability; Involved in copper homeostasis. Could be involved in both copper efflux and the delivery of copper to copper-dependent enzymes. When overproduced induces degP through the activation of the two-component system CpxA/CpxR
WP_064342177.1	76.54	0	Q8ZRS2	BAC0106	cuiD	Salmonella enterica serovar Typhimurium	Copper (Cu), Hydrogen Peroxide (H2O2) [class: Peroxides]	A multi-copper oxidase gene code for Cu-inducible periplasmic protein; CuiD is required for both copper homeostasis and the copper resistance response in the presence and in the absence of oxygen; Probably involved in periplasmic detoxification of copper by oxidizing Cu+ to Cu2+ and thus preventing its uptake into the cytoplasm; cuiD may be involved in oxidative stress response
	77.8	0	P36649	BAC0103	cueO	Escherichia coli (strain K12)	Copper (Cu)	Copper efflux oxidase (blue copper oxidase); Involved in periplasmic detoxification of copper by oxidizing Cu+Â to Cu2+Â and thus preventing its uptake into the cytoplasm. Possesses phenoloxidase and ferroxidase activities and might be involved in the production of polyphenolic compounds and the prevention of oxidative damage in the periplasm.
	40.15	1e-59	Q69HT9	BAC0205	mco	Staphylococcus aureus	Copper (Cu), Cobalt (Co)	Multicopper oxidase Mco; Involved in copper homeostasis and oxidative stress response. Oxidizes the substrate 3,3'-dimethoxybenzidine in vitro. Also possesses low levels of phenoloxidase and ferroxidase activities. A transposon-induced mutant showed copper and cobalt sensitivity and H2O2 tolerance.
WP_004128828.1	86.4	3e-76	Q56017	BAC0644	corD	Salmonella typhimurium (strain LT2 / SGSC1412 / ATCC 700720)	Cobalt (Co), Magnesium (Mg)	mutations in apaG/corD give a phenotype of low-level Co2+ resistance. They also decrease Mg2+ efflux but not influx via the CorA Mg2+ transport system.
WP_024358714.1	33.33	2e-40	P18780	BAC0388	terC	Alcaligenes sp.	Tellurium (Te)	Tellurium resistance protein TerC; Could conceivably alter the intracellular level of tellurium in a manner leading to resistance. Alternatively its presence in the membrane may provide a barrier to entry of the tellurium ions.
WP_004135955.1	70.75	5e-130	Q46871	BAC0452	yqjH	Escherichia coli (strain K12)	Iron (Fe), Nickel (Ni)	NADPH-dependent ferric-chelate reductase (Ferric siderophore reductase) YqjH; Plays a role in iron homeostasis under excess nickel conditions; Repressed by YqjI and Fur. YqjI is required for nickel-dependent regulation of yqjH, while Fur is required for iron- and cobalt-dependent regulation of yqjh
WP_024358678.1	39.9	7e-42	O07841	BAC0395	trgB	Rhodobacterales bacterium Y4I, Rhodobacter capsulatus	Tellurium (Te), Copper (Cu)	Tellurite resistance protein TrgB; Together with TrgA, it forms an operon
WP_004135770.1	36.22	2e-17	Q9I6H1	BAC0297	PA0320	Pseudomonas aeruginosa (strain ATCC 15692 / PAO1 / 1C / PRS 101 / LMG 12228)	Cadmium (Cd), Mercury (Hg), Tributyltin (TBT) [class: Organo-tin], Hydrogen Peroxide (H2O2) [class: Peroxides], Hydrochloric acid (HCl) [class: Acid]	TBT resistance gene PA0320; homologous to YgiW; PA0320 plays a certain role in stress tolerance against TBT as well as in stressors producing reactive oxygen species
	78.2	6e-72	P0ADU5	BAC0445	ygiW	Escherichia coli	Cadmium (Cd), Tributyltin (TBT) [class: Organo-tin], Hydrogen Peroxide (H2O2) [class: Peroxides]	Protein YgiW; located in periplasm; responsible for tributyltin (TBT) resistance; response to hydrogen peroxide (H2O2), cadmium ions ; has a role in biofim formation
	30.08	9e-15	Q6RUG0	BAC0279	nirD	Klebsiella oxytoca	Nickel (Ni)	Chromosomal nickel resistance determinant nirD; has 75% amino acid sequence similarity to chromomosomal ncrY.
WP_004124942.1	32.06	2e-06	Q72FN4	BAC0601	tunR	Desulfovibrio vulgaris Hildenborough (strain GZ6027)	Tungsten (W), Molybdenum (Mo)	Tungstate-responsive regulator, TunR. It controls tungstate and molybdate homeostasis in sulfate-reducing deltaproteobacteria. TunR functions as an activator of the modA, modBC, and tunR genes in the absence of tungstate and repressed by tungstate. Regulates the ModABC transport system in Desulfovibrio spp.
WP_004134425.1	76.27	3e-138	P0AEG6	BAC0138	dsbC	Escherichia coli (strain K12)	Copper (Cu)	Disulfide isomerase; DsbC rearranges incorrect disulfide bonds formed by dsbA during oxidative protein folding under non-stress conditions. DsbC, a periplasmic thiol-disulfide oxidoreductase, appears to function as a disulfide isomerase both in vitro and in vivo. In vitro, DsbC has been shown to rearrange non-native disulfides in well studied isomerization substrates such as BPTI and RNase A. In …
WP_001114073.1	100	5e-82	P52144	BAC0591	arsR	Escherichia coli	Arsenic (As), Antimony (Sb), Bismuth (Bi)	Transcriptional repressor for the ars operon. ArsR is a trans-acting regulatory protein which controls its own expression. The repressive effect of ArsR is alleviated by oxyions of +III oxidation state of arsenic, antimony, and bismuth, as well as arsenate (As(V)).
	38.03	2e-08	P20047	BAC0056	cadC	Staphylococcus aureus	Cadmium (Cd), Bismuth (Bi), Zinc (Zn), Lead (Pb)	Found in cad operon; bind to cad operator/promoter, its a repressor protein in the operon; Metal-binding repressor for the cad operon. Involved in resistance to heavy metals, such as cadmium, bismuth, zinc or lead. Binds 2 metal ions per subunit. Metal binding to the N-terminal regulatory site causes the repressor to dissociate from the DNA
	33.33	1e-08	A7LHQ4	BAC0059	cadX	Streptococcus salivarius	Cadmium (Cd), Zinc (Zn)	Cadmium resistance regulatory protein CadX
WP_000783215.1	98.33	4e-85	P52148	BAC0587	arsD	Escherichia coli	Arsenic (As), Antimony (Sb)	Arsenical resistance operon trans-acting repressor ArsD.
WP_000922630.1	99.14	0	P52145	BAC0030	arsA	Escherichia coli	Arsenic (As), Antimony (Sb)	Anion-transporting ATPase; Determinants of a membrane-associated oxyanion-stimulated ATPase protein; energizes the arsenite efflux pump by ATP hydrolysis; Catalyzes the extrusion of the oxyanions arsenite, antimonite and arsenate. Maintenance of a low intracellular concentration of oxyanion produces resistance to the toxic agents.
WP_000065758.1	99.53	0	P52146	BAC0576	arsB	Escherichia coli	Arsenic (As), Antimony (Sb)	Involved in arsenical resistance. Thought to form the channel of an arsenite pump.
	99.29	4e-100	P52147	BAC0583	arsC	Escherichia coli	Arsenic (As), Antimony (Sb)	Reduction of arsenate [As(V)] to arsenite [As(III)]. This protein expands the substrate specificity of ArsAB pump which can extrude arsenite and antimonite to allow for arsenate pumping and resistance.
WP_049085591.1	34.52	2e-06	P67731	BAC0071	cmtR	Mycobacterium tuberculosis	Cobalt (Co), Nickel (Ni)	Metal-responsive transcriptional repressor for the cmt operon. Binding of cadmium or lead causes the repressor to dissociate from the DNA.
WP_024358460.1	81.25	3e-147	Q9XCR9	BAC0352	sitD	Escherichia coli (strain SMS-3-5 / SECEC	Manganese (Mn), Iron (Fe), Hydrogen Peroxide (H2O2) [class: Peroxides]	sitD encode a permease (integral membrane protein); part of the sitABCD transport system
	33.21	4e-31	P96119	BAC0402	troD	Treponema pallidum (strain Nichols)	Zinc (Zn), Manganese (Mn), Iron (Fe)	Zinc transport system membrane protein TroD; Part of an ATP-driven transport system TroABCD for zinc.
	51.67	1e-90	Q56955	BAC0442	yfeD	Yersinia pestis	Iron (Fe), Manganese (Mn)	Chelated iron transport system membrane protein YfeD; Part of an ATP-driven transport system YfeABCD for chelated iron
WP_004132182.1	86.67	4e-177	Q9XCS0	BAC0351	sitC	Escherichia coli (strain SMS-3-5 / SECEC)	Manganese (Mn), Iron (Fe), Hydrogen Peroxide (H2O2) [class: Peroxides]	sitC encodes a permease (integral membrane protein); part of the sitABCD transport system
	68.71	7e-135	Q56954	BAC0441	yfeC	Yersinia pestis	Iron (Fe), Manganese (Mn)	Chelated iron transport system membrane protein YfeC; Part of an ATP-driven transport system YfeABCD for chelated iron
WP_004132184.1	82.95	5e-164	Q9XCS1	BAC0350	sitB	Escherichia coli (strain SMS-3-5 / SECEC)	Manganese (Mn), Iron (Fe), Hydrogen Peroxide (H2O2) [class: Peroxides]	sitB encodes an ATP-binding protein
	43.1	2e-63	P96117	BAC0400	troB	Treponema pallidum (strain Nichols)	Zinc (Zn), Manganese (Mn), Iron (Fe)	Zinc transport system ATP-binding protein TroB; cytoplasmic membrane permeases; Part of an ATP-driven transport system TroABCD for zinc
	61.57	4e-119	Q56953	BAC0440	yfeB	Yersinia pestis	Iron (Fe), Manganese (Mn)	Chelated iron transport system membrane protein YfeB; Part of an ATP-driven transport system YfeABCD for chelated iron
WP_004132186.1	82.89	0	Q9XCS2	BAC0349	sitA	Escherichia coli O45:K1 (strain S88 / ExPEC)	Manganese (Mn), Iron (Fe), Hydrogen Peroxide (H2O2) [class: Peroxides]	Iron/Mn transport protein, periplasmic-binding protein SitA; sitA gene encodes a periplasmic binding protein
	61.45	8e-129	Q56952	BAC0439	yfeA	Yersinia pestis	Iron (Fe), Manganese (Mn)	Periplasmic chelated iron-binding protein YfeA; Part of an ATP-driven transport system YfeABCD for chelated iron
WP_082237716.1	57.37	3e-119	P23516	BAC0191	hoxN	Cupriavidus necator (strain ATCC 17699 / H16 / DSM 428 / Stanier 337) (Ralstonia eutropha)	Nickel (Ni)	High-affinity nickel transporter hoxN responsible for nickel uptake. Necessary for high levels of activity of hydrogenase and urease.
	33.88	3e-51	P96454	BAC0268	nhlF	Rhodococcus rhodochrous	Cobalt (Co)	Cobalt transporter nhlF. It has a significant sequence similarity to hoxN from Alcaligenes eutrophus, hupN from Bradyrhizobium japonicum, nixA from Helicobacter pylori etc. The protein has eight hydrophobic putative membrane-spanning domains.
	39.74	6e-67	Q48262	BAC0280	nixA	Helicobacter pylori (strain ATCC 700392 / 26695) (Campylobacter pylori)	Nickel (Ni)	High-affinity nickel intake protein nixA. Imports nickel ions in an energy-dependent fashion. Necessary for the Expression of catalytically active urease.
WP_004132219.1	31.54	1e-34	P96116	BAC0399	troA	Treponema pallidum (strain Nichols)	Zinc (Zn), Manganese (Mn), Iron (Fe)	Periplasmic zinc-binding protein TroA; encodes the solute binding protein (SBP), Part of an ATP-driven transport system TroABCD for zinc. Substrate-binding protein involved in the transport of zinc across the cytoplasmic membrane.
WP_004853327.1	89.87	2e-150	Q9X621	BAC0643	corB	Salmonella typhimurium (strain LT2 / SGSC1412 / ATCC 700720)	Cobalt (Co), Magnesium (Mg)	Magnesium-transporting ATPase, P-type 1; Mediates magnesium influx to the cytosol.
WP_004106226.1	79.31	4e-47	P64614	BAC0446	yhcN	Escherichia coli (strain K12)	Cadmium (Cd), Hydrogen Peroxide (H2O2) [class: Peroxides], Hydrochloric acid (HCl) [class: Acid]	Outer membrane protein YhcN; stress response protein
WP_082237865.1	32.28	1e-117	Q59465	BAC0055	cadA/yvgW	Helicobacter pylori (strain ATCC 700392/26695)(Campylobacter pylori)	Cadmium (Cd), Zinc (Zn)	Cadmium efflux ATPase, has two domains (phosphatase, aspartyl kinase); Cadmium, zinc and cobalt-transporting ATPase; Couples the hydrolysis of ATP with the transport of cadmium, zinc and cobalt out of the cell
	38.11	6e-116	H0P0Y3	BAC0092	corT/coaT	Synechocystis sp. PCC 6803 substr. GT-I	Cobalt (Co)	Cation-transporting ATPase E1-E2 ATPase, CorT
	36.02	3e-89	A0R3A7	BAC0099	ctpD	Mycobacterium smegmatis	Cobalt (Co), Nickel (Ni)	Probable cobalt/nickel-exporting P-type ATPase; Involved in heavy metal homeostasis. Probably exports nickel and cobalt ions out of the cell.
	39.42	2e-102	P63689	BAC0100	ctpG	Mycobacterium tuberculosis	Copper (Cu)	Cation-transporting ATPase G; Response to copper ion
	40.95	3e-117	Q1LAJ7	BAC0124	czcP	Cupriavidus metallidurans CH34	Cadmium (Cd), Zinc (Zn), Cobalt (Co)	P(IB4)-type ATPases; CzcP seemed to enhance metal resistance but relies on the action of the P(IB2)-type ATPases such as zntA, cadA, pbrA etc.
	38.18	2e-05	O66047	BAC0679	merP	Pseudomonas stutzeri	Mercury (Hg)	Part of the second pPB mer operon.
	39.02	1e-134	Q58AJ6	BAC0298	pbrA	Ralstonia metallidurans (strain CH34/ATCC 43123/DSM 2839)	Lead (Pb)	pbrA, a P-type ATPase (involved in efflux); involved in Pb(II) resistance; part of the lead resistance determinant pbr operon (pbrABCD) which combines functions involved in uptake, efflux, and accumulation of Pb(II)
	36.04	7e-121	Q59998	BAC0455	ziaA	Synechocystis sp. (strain PCC 6803 / Kazusa)	Zinc (Zn)	Zinc-transporting ATPase ziaA
	76.87	0	P37617	BAC0461	zntA/yhhO	Escherichia coli (strain K12)	Lead (Pb), Cadmium (Cd), Zinc (Zn)	Lead, cadmium, zinc and mercury-transporting ATPase ZntA; Involved in export of lead, cadmium, zinc and mercury; located in inner cell membrane.
WP_082237869.1	86.62	0	P33590	BAC0270	nikA	Escherichia coli (strain K12)	Nickel (Ni)	Nickel-binding periplasmic protein nikA; Involved in a nickel transport system, represents the nickel binder. Part of the Nik operon (NikABCDE), Solute-binding protein
WP_004134764.1	91.72	0	P33591	BAC0271	nikB	Escherichia coli (strain K12)	Nickel (Ni)	Nickel transport system permease protein NikB; Transmembrane protein; Involved in a nickel transport system, probably translocates nickel through the bacterial inner membrane. Part of the Nik operon (NikABCDE)
WP_004134761.1	91.34	2e-179	P0AFA9	BAC0272	nikC	Escherichia coli (strain K12)	Nickel (Ni)	Nickel transport system permease protein NikC; Transmembrane protein; Involved in a nickel transport system, probably translocates nickel through the bacterial inner membrane. Part of the Nik operon (NikABCDE)
WP_024359803.1	83.79	5e-153	P33593	BAC0273	nikD	Escherichia coli (strain K12)	Nickel (Ni)	Nickel import ATP-binding protein NikD; Part of the ABC transporter complex NikABCDE involved in nickel import. Responsible for energy coupling to the transport system. Part of the Nik operon (NikABCDE)
WP_004134753.1	85.11	3e-160	P33594	BAC0274	nikE	Escherichia coli (strain K12)	Nickel (Ni)	Nickel import ATP-binding protein NikE; Part of the ABC transporter complex NikABCDE involved in nickel import. Responsible for energy coupling to the transport system.
WP_004134751.1	92.42	3e-77	P0A6Z6	BAC0275	nikR	Escherichia coli (strain K12)	Nickel (Ni)	Nickel-responsive regulator nikR; Transcriptional repressor of the nikABCDE operon. Is active in the presence of excessive concentrations of intracellular nickel.
WP_004126266.1	89.38	0	P0AFJ7	BAC0312	pitA	Escherichia coli (strain K12)	Zinc (Zn), Tellurium (Te)	Low-affinity inorganic phosphate transporter 1, PitA; Can also transport arsenate
WP_082237876.1	33.48	1e-25	P08662	BAC0648	merA	Serratia marcescens	Mercury (Hg), Phenylmercury Acetate [class: Organo-mercury]	Mercury reductase enzyme, merA; resistance to Hg2+ in bacteria appears to be governed by a specialized system which includes mercuric reductase. MerA protein is responsible for volatilizing mercury as Hg0.
	32.23	3e-47	E3VST6	BAC0649	merA	Tenacibaculum discolor 9A5	Mercury (Hg)	Mercury reductase enzyme, merA; resistance to Hg2+ in bacteria appears to be governed by a specialized system which includes mercuric reductase. MerA protein is responsible for volatilizing mercury as Hg0.
WP_024359705.1	65.58	8e-67	B5L350	BAC0357	recG	Pseudomonas corrugata 28	Chromium (Cr)	fragment of the recG helicase.
	59.42	0	Q9HTL3	BAC0356	recG	Pseudomonas aeruginosa PAO1	Chromium (Cr), Tellurium (Te), Selenium (Se)	ATP-dependent DNA helicase RecG. It is involved in repairing DNA damage caused by chromate or its derivatives. Can confer resistant to tellurite, selenite but not arsenite, paraquat or hydrogen peroxide.
WP_004106970.1	89.75	0	P0AER0	BAC0181	glpF	Escherichia coli (strain K12)	Antimony (Sb), Arsenic (As), Glycerol [class: Alcohol]	Glycerol uptake facilitator protein GlpF; Transporter of glycerol across the cytoplasmic membrane, with limited permeability to water and small uncharged compounds such as polyols
WP_082237944.1	30.23	8e-46	Q8RTE5	BAC0068	cmeA	Campylobacter jejuni	Copper (Cu), Cobalt (Co), Sodium Chenodeoxycholate [class: Acid], Sodium Deoxycholate [class: Acid], Sodium Cholate [class: Acid], Sodium Taurocholate [class: Acid], Sodium Dodecyl Sulfate (SDS) [class: Organo-sulfate], Ethidium Bromide [class: Phenanthridine]	RND efflux system, a periplasmic fusion protein CmeA. Part of the CmeABC multidrug efflux system in Campylobacter jejuni.
WP_024359678.1	39.61	3e-94	Q8ZRH0	BAC0180	gesC	Salmonella typhimurium (strain LT2 / SGSC1412 / ATCC 700720)	Gold (Au), Methylene Blue [class: Thiazinium], Crystal Violet [class: Triarylmethane]	The gold (Au2+) resistance efflux pump, GesABC (induced by GolS in the presence of Au2+; also mediates drug resistance when induced by Au2+. Also exports a variety of organic chemicals including chloramphenicol.
WP_082237962.1	41.05	2e-35	Q7BD45	BAC0538	chrR	Pseudomonas putida	Chromium (Cr), Iron (Fe), Hydrogen Peroxide (H2O2) [class: Peroxides], 2,6-dichloroindophenol [class: Phenolic Compounds]	A soluble quinone reductase of Pseudomonas putida that defends against H2O2. ChrR is a dimeric flavin mononucleotide-binding flavoprotein that is able to catalyze a full reduction of Cr(VI) to Cr(III). ChrR may also contribute to the survival of P. putida in the environment by preventing redox cycling of soluble quinones. Confers resistance to Pottasium Ferricyanide (Fe++ salt) as well.
	86.1	2e-119	P0AGE6	BAC0541	yieF	Escherichia coli K12	Chromium (Cr), Vanadium (V), Molybdenum (Mo), Methylene Blue [class: Thiazinium]	A chromate reductase. Reduces chromate (Cr(VI)) to Cr(III)
WP_004107254.1	97.28	0	P0AAH0	BAC0316	pstB	Escherichia coli (strain K12)	Arsenic (As)	Phosphate transporting ATPase; Part of the ABC transporter complex PstSACB involved in phosphate import. Responsible for energy coupling to the transport system.
WP_004107257.1	94.59	0	P07654	BAC0315	pstA	Escherichia coli (strain K12)	Arsenic (As)	An integral membrane protein. Part of the binding-protein-dependent transport system for phosphate; probably responsible for the translocation of the substrate across the membrane.
	95.3	0	P0AGH8	BAC0317	pstC	Escherichia coli (strain K12)	Arsenic (As)	An integral membrane permease protein; Part of the binding-protein-dependent transport system for phosphate; probably responsible for the translocation of the substrate across the membrane.
WP_004871867.1	95.3	0	P0AGH8	BAC0317	pstC	Escherichia coli (strain K12)	Arsenic (As)	An integral membrane permease protein; Part of the binding-protein-dependent transport system for phosphate; probably responsible for the translocation of the substrate across the membrane.
WP_004127017.1	88.73	0	P0AG82	BAC0318	pstS	Escherichia coli (strain K12)	Arsenic (As)	A periplasmic phosphate binding protein; Part of the ABC transporter complex PstSACB involved in phosphate import.
WP_049131986.1	30.67	6e-11	Q9X769	BAC0209	mdrL/yfmO	Listeria monocytogenes	Zinc (Zn), Cobalt (Cobalt), Chromium (Cr), Ethidium Bromide [class: Phenanthridine], Benzylkonium Chloride (BAC) [class: Quaternary Ammonium Compounds (QACs)]	Multidrug resistance transporter mdrL/YfmO. It can confer resistance to antibiotics such as erythromycin, josamycin, clindamycin etc.
WP_004127082.1	84.13	2e-131	P0AEG4	BAC0136	dsbA	Escherichia coli (strain K12)	Cadmium (Cd), Zinc (Zn), Mercury (Hg)	Disulfide oxidoreductase; Required for disulfide bond formation in some periplasmic proteins such as PhoA or OmpA. Acts by transferring its disulfide bond to other proteins and is reduced in the process. DsbA is reoxidized by DsbB. It is required for pilus biogenesis
WP_004107350.1	31.2	1e-12	A6UEL7	BAC0565	actR	Rhizobium meliloti strain WSM419	Cadmium (Cd), Zinc (Zn), Hydrochloric acid (HCl) [class: Acid], Sodium azide [class: Azide]	Acid tolerance regulatory protein ActR. Member of the two-component regulatory system ActS/ActR acting in acid tolerance. These data implicate that a two-component sensor may be involved in pH sensing and/or response.
WP_004127220.1	95.63	1e-147	P00448	BAC0368	sodA	Escherichia coli K12	Selenium (Se), Hydrogen Peroxide (H2O2) [class: Peroxides]	Mn-dependent superoxide dismutase; Destroys superoxide anion radicals which are normally produced within the cells and which are toxic to biological systems.
	30.11	2e-19	P17550	BAC0547	chrC	Ralstonia metallidurans (strain CH34/ATCC 43123/DSM2839)	Chromium (Cr)	Fe-dependent Superoxide dismutase. This protein is not essential for chromate resistance, however it may contribute to resistance under certain environmental conditions. Destroys superoxide anion radicals which are normally produced within the cells and which are toxic to biological systems.
WP_082237982.1	86.15	0	P69380	BAC0167	fieF/yiip	Escherichia coli (strain K12)	Iron (Fe), Zinc (Zn), Cobalt (Co), Cadmium (Cd), Nickel (Ni)	Iron-efflux transporter responsible for iron detoxification. Also able to transport Zn2+ in a proton-dependent manner. The CDF protein, FieF, is mainly a ferrous iron detoxifying protein but also mediated some resistance against other divalent metal cations such as Zn(II), Co(II), Cd(II), and Ni(II) in W. metallidurans or Escherichia coli.
WP_004870571.1	60.19	3e-100	P76344	BAC0457	zinT/yodA	Escherichia coli (strain K12)	Cadmium (Cd), Zinc (Zn)	Metal-binding protein (Cadmium-induced protein) ZinT; Function as a periplasmic zinc chaperone or mediate direct transport of zinc from the periplasm to the cytoplasm under zinc-limited conditions. Binds zinc with high affinity, and can also bind cadmium, mercury or nickel. Preferentially binds Zn2+ over Cd2+. Contains one high affinity metal binding site, and can bind additional metal ions at ot…
WP_004097564.1	93.35	0	P0A2R8	BAC0641	corA	Salmonella typhimurium (strain LT2 / SGSC1412 / ATCC 700720)	Magnesium (Mg), Cobalt (Co), Nickel (Ni), Manganese (Mn)	Mediates both influx and efflux of magnesium ions. Can also mediate cobalt and nickel uptake, albeit only at extracellular concentrations that are toxic to the cell. Does not transport iron.
WP_004127530.1	40	4e-17	Q6N3Y0	BAC0035	arsM	Rhodopseudomonas palustris CGA009	Arsenic (As)	Arsenite S-adenosylmethyltransferase; involved in arsenite methyltransferase activity; arsM encodes an arsenite S-adenosylmethionine methyltransferase that methylates arsenite to volatile trimethylarsine, contributing to arsenic detoxification in bacteria.
WP_000043177.1	67.76	2e-75	Q8KR86	BAC0135	dpsA	Burkholderia pseudomallei 1710b	Iron (Fe), Hydrogen Peroxide (H2O2) [class: Peroxides]	dpsA respsonses to stress, iron-binding protein; has role in iron ion homeostasis
WP_000928911.1	31.91	1e-10	O53838	BAC0201	kmtR	Mycobacterium tuberculosis	Nickel (Ni), Cobalt (Co)	HTH-type transcriptional regulator KmtR; response to cobalt and nickel ions; Negatively auto-regulated
	37.35	2e-11	O69711	BAC0281	nmtR	Mycobacterium tuberculosis	Nickel (Ni), Cadmium (Cd), Lead (Pb)	Represses transcription of ctpJ/nmtA, by binding to its promoter region
	35	2e-11	P30340	BAC0366	smtB/ziaR	Cyanobacteria (e.g. Synechococcus elongatus (strain PCC 7942) (Anacystis nidulans R2))	Zinc (Zn)	Repressor protein smtB; regulates the metallothionein synthesis in transcrition level negatively; its a helix-turn-helix protein in the same family of arsR and cadC; binds at imperfect inverted repeat TGAAACA-GT-TATTCA between the transcription initiation site and the ribosome binding site for smtA; Transcriptional repressor of the Expression of the smtA gene. Binds two zinc ions per dimer. The c…
	36.05	1e-12	Q55940	BAC0456	ziaR	Synechocystis sp. (strain PCC 6803 / Kazusa)	Zinc (Zn)	Transcriptional repressor (ziaR) of the Expression of the ziaA gene. Controls zinc homeostasis by triggering ZiaA-mediated efflux of excess zinc into the periplasm.
WP_004125893.1	44.3	1e-38	P63697	BAC0048	bfrA	Mycobacterium tuberculosis	Iron (Fe)	Bacterioferritin bfrA; Iron-storage protein, whose ferroxidase center binds Fe2+ ions, oxidizes them by dioxygen to Fe3+, and participates in the subsequent Fe3+ oxide mineral core formation within the central cavity of the protein complex
	36.09	1e-22	Q93TP7	BAC0058	cadR	Pseudomonas putida (Arthrobacter siderocapsulatus)	Cadmium (Cd)	Transcriptional regulator CadR; Responsible for cadmium resistance
	42.86	1e-08	H0P0Y2	BAC0090	corR/coaR	Synechocystis sp. PCC 6803 substr. GT-I	Cobalt (Co), Magnesium (Mg)	Cobalt-dependent transcriptional regulator, CorR
	33.33	5e-19	Q7DKL2	BAC0684	merR2	Pseudomonas sp. K-62	Mercury (Hg)	Mercuric resistance operon regulatory protein.
	37.5	1e-23	D8IQ72	BAC0301	pbrR	Herbaspirillum seropedicae (strain SmR1)	Lead (Pb)	A transcription factor, pbrR belonging to the merR family
	88.24	2e-88	P0ACS5	BAC0462	zntR/yhdM	Escherichia coli (strain K12)	Zinc (Zn)	Zinc-responsive transcriptional regulator zntR; regulates the zntA
