# Supplementary material for: Genomic traits of Klebsiella oxytoca DSM 29614, an uncommon metal-nanoparticle producer strain isolated from acid mine drainages
Source: BMC Microbiol. 2018 Nov 27;18:198. doi: 10.1186/s12866-018-1330-5 (PMC6258164; doi:10.1186/s12866-018-1330-5)
Supplement: Supplementary file 6 — Table S4. List of genes associate with cps1 cluster in DSM 29614 strain. (XLSX 10 kb) [file 12866_2018_1330_MOESM6_ESM.xlsx]

## Sheet: Foglio1
Table S4. List of genes associate with cps1 cluster in DSM 29614 strain.
Gene (Locus tag)	Start/Stop nucleotides	Protein id	Protein	Comment
BI322_RS07000	577902/578669	WP_004138730.1	ABC transporter permease
BI322_RS07010	579423/581315	WP_004138733.1	DUF4422 domain-containing protein
BI322_RS07015	581334/582488	WP_024360027.1	UDP-galactopyranose mutase
BI322_RS07020	582485/583378	WP_049099677.1	glycosyl transferase
BI322_RS07025	583391/584524	WP_004138740.1	glycosyltransferase family 1 protein
BI322_RS07030	584658/585977	WP_049087569.1	glycosyl transferase
BI322_RS07035	586061/586660 (complement)	WP_004122447.1	bifunctional phosphoribosyl-AMP cyclohydrolase/phosphoribosyl-ATP diphosphatase HisIE
BI322_RS07040	586654/587430 (complement)	WP_004122444.1	imidazole glycerol phosphate synthase subunit (HisF)
BI322_RS07050	588149/588739 (complement)	WP_082236987.1	imidazole glycerol phosphate synthase subunit (HisH)
BI322_RS07055	588739/589806 (complement)	WP_082236988.1	bifunctional histidinol-phosphatase/imidazoleglycerol-phosphate dehydratase (HisB)	HisB catalyzes the formation of 3-(imidazol-4-yl)-2-oxopropyl phosphate from D-ethythro-1-(imidazol-4-yl)glycerol 3-phosphate and histidinol from histidinol phosphate
BI322_RS07065	590861/592165 (complement)	WP_005128080.1	histidinol dehydrogenase
BI322_RS07070	592205/593104 (complement)	WP_004138766.1	ATP phosphoribosyltransferase
